# Supplementary material for: Exploring the Genetic Causes of Nonsyndromic Retinal Dystrophies in Qatar
Source: Genes (Basel). 2025 Nov 27;16(12):1415. doi: 10.3390/genes16121415 (PMC12733087; doi:10.3390/genes16121415)
Supplement: Supplementary file 1 [file genes-16-01415-s001.zip]

Archive with 2 entries (2 files):
- Supplementary Table Final.pdf
- Supp. Figures Final.pdf
